# Supplementary material for: Exploring toroidal anvil profiles for larger sample volumes above 4 Mbar
Source: Sci Rep. 2024 May 18;14:11412. doi: 10.1038/s41598-024-61861-2 (PMC11102561; doi:10.1038/s41598-024-61861-2)
Supplement: Supplementary file 2 — Supplementary Information 2. [file 41598_2024_61861_MOESM2_ESM.xls]

## Sheet: Sheet1
Long name	Sample	File	d Pt (111)	err	d Pt (200)	err	d Au (111)	err	d Re (100)	err	d Re (101)	err	d Re (102)	err
Comment			Å	Å	Å	Å	Å	Å	Å	Å	Å	Å	Å	Å
	C173	1	2.23258	0.000284568	1.93221	0.000459235	2.30902	0.00026291
	C173	2	2.23151	0.000237563	1.93112	0.000390778	2.30889	0.000282994
	C173	4	2.2294	0.000292403	1.92887	0.000474826	2.30314	0.000429105	2.37216	0.000634749	2.08991	0.000153836	1.61284	0.000116022
	C173	5	2.22549	0.000216206	1.9272	0.000422626	2.29786	0.000418559	2.36896	0.000321564	2.08685	0.000170643	1.61013	0.000108204
	C173	6	2.22149	0.000270993	1.9232	0.000549836	2.29193	0.000543765	2.36518	0.000240849	2.08432	0.000165355	1.60866	8.83271e-05
	C173	7	2.2174	0.000298275	1.91908	0.000502828	2.2865	0.000651263	2.36195	0.000273366	2.0819	0.000168058	1.60685	0.000131539
	C173	8	2.21375	0.000317215	1.91736	0.000847188	2.28112	0.000762469	2.35835	0.000248924	2.07853	0.000176122	1.60426	9.12665e-05
	C173	9	2.20809	0.000330248	1.91432	0.00107	2.27475	0.000896442	2.35501	0.000276416	2.07413	0.000173403	1.6013	5.59662e-05
	C173	10	2.20427	0.000398595	1.91092	0.00111	2.26879	0.000970729	2.35225	0.000268389	2.07044	0.000171348	1.5988	0.0001043
	C173	11	2.19698	0.000449841	1.90491	0.00115	2.25976	0.00109	2.34653	0.000258309	2.06484	0.000169974	1.59431	0.000149208
	C173	12	2.18846	0.000415709	1.89752	0.0013	2.24739	0.00111	2.33822	0.000245437	2.05758	0.000159232	1.58784	0.0001757
	C173	13	2.17421	0.00049877	1.88222	0.00119	2.22748	0.00115	2.32346	0.000228224	2.04424	0.000159409	1.57632	0.000287362
	C173	14	2.15978	0.000616131	1.86924	0.00168	2.20662	0.00128	2.30597	0.000188119	2.0275	0.000222976	1.56285	0.000133749
	C173	16	2.11576	0.000876133	1.83175	0.00114	2.15489	0.00127	2.23241	0.000195759	1.96276	0.000290352	1.50861	0.00034832
	C173	17	2.07584	0.0006904	1.79754	0.00131	2.10719	0.00118	2.21202	0.000280952	1.94552	0.000225	1.50102	0.000393877
	C173	18	2.05769	0.000695665	1.78099	0.00127	2.08596	0.00125	2.19291	0.000138035	1.92983	0.000169124
	C173	19	2.04125	0.000660235	1.76561	0.00133	2.06907	0.00139	2.17692	0.00055685	1.91615	0.000156639	1.47742	0.00040444
	C173	20	2.03098	0.000635192	1.75504	0.00294	2.05865	0.00149	2.16685	0.000297624	1.90691	0.000179866	1.472	0.000412048
	C173	23	2.00291	0.000482233	1.73481	0.000901246	2.02858	0.000590785	2.20613	0.00287131	1.92806	0.000757776	1.47207	0.00071752
	C173	24	1.99949	0.000443414	1.73171	0.000900811	2.02528	0.000599323	2.096	0.0066946	1.88583	0.00260466	1.45444	0.000721311
	C173	25	1.99299	0.000467295	1.72514	0.000934673	2.01804	0.000626701	2.08477	0.00503686	1.87875	0.00190398	1.43319	0.00474249
	C173	26	1.98932	0.000478232	1.72286	0.00107	2.01433	0.000636992	2.0502	0.0328337	1.87457	0.000995757	1.43011	0.000304185
	C173	27	1.98265	0.000429052	1.71668	0.0011	2.0072	0.000662095	2.16978	0.00530745	1.86593	0.000753839	1.42957	0.000289788
	C173	28	1.97858	0.000482443	1.71471	0.00115	2.00348	0.000653885	2.15946	0.00644181	1.86155	0.000127519	1.43053	0.000409316
	C173	29	1.97781	0.000509997	1.71389	0.00117	2.00238	0.000687451	2.08225	0.00843464	1.86019	7.73343e-05	1.4318	0.000212985
	C173	30	1.97447	0.000532969	1.71123	0.00119	1.9992	0.000698498	2.0961	0.00196887	1.85624	8.57086e-05	1.43098	0.00024789
	C173	31	1.97239	0.00056243	1.70953	0.00117	1.99657	0.000731782	2.09881	0.000902932	1.85305	0.000105259	1.43107	0.000189612
	C173	32	1.96914	0.000561149	1.70722	0.00132	1.9933	0.000774576	2.09609	0.000676807	1.84921	4.65648e-05	1.42726	0.00050747
	C173	33	1.96571	0.00068987	1.70488	0.00137	1.98951	0.000795479
	C173	34	1.96204	0.000747798	1.70191	0.00148	1.98553	0.000851955
	C173	35	1.95997	0.000791353	1.69953	0.00157	1.98334	0.00090954
	C173	36	1.95699	0.000850244	1.69683	0.00173	1.98035	0.000987278
	C173	37	1.95839	0.000990173	1.69486	0.00387	1.98085	0.00229	2.07788	0.000628673	1.83299	7.49843e-05	1.4153	0.000219951
	C173	38	1.95215	0.000608508	1.69151	0.00136	1.97311	0.001	2.07289	0.000889661	1.83157	9.73619e-05	1.4183	0.000468974
	C173	39	1.95624	0.000883274	1.69275	0.00332	1.97819	0.00195	2.0752	0.000515741	1.83065	6.12176e-05	1.41353	0.000440566
	C173	40	1.95028	0.000623775	1.6899	0.00135	1.97136	0.00103	2.07001	0.0011682	1.82949	9.86122e-05	1.41625	0.000620743
	C173	41	1.95379	0.000881791	1.69107	0.00287	1.97499	0.00189	2.07257	0.000539737	1.82844	6.44031e-05	1.41234	0.000329509
	C173	42	1.94851	0.000670432	1.68891	0.00144	1.9698	0.0011	2.06848	0.00126302	1.82775	9.10106e-05	1.41489	0.000629368
	C173	43	1.95097	0.000868595	1.68908	0.00255	1.97243	0.00179
	C173	44	1.94616	0.00070654	1.68685	0.00169	1.96765	0.00118	2.06737	0.000899255	1.82543	9.55556e-05	1.41177	0.000505326
	C172	1	2.22687	0.000181327	1.92789	0.00033893	2.29491	0.000582426
	C172	2	2.22274	0.0001804	1.9248	0.000373013	2.29014	0.000587141
	C172	3	2.21461	0.000197289	1.91691	0.000323796	2.27903	0.000598779
	C172	4	2.22004	0.000252632	1.92105	0.000290871	2.28461	0.000673641
	C172	7	2.21718	0.00023381	1.9195	0.000327085	2.28079	0.000668307
	C172	9	2.21196	0.000199198	1.91617	0.000298429	2.27525	0.000652208
	C172	12	2.20717	0.000195429	1.91119	0.000331993	2.26892	0.000658796
	C172	14	2.20491	0.000196572	1.90939	0.000332367	2.26681	0.000668628
	C172	15	2.20239	0.000177704	1.90751	0.00032223	2.26354	0.000663046
	C172	16	2.20009	0.000177442	1.90554	0.00033038	2.2605	0.000623342
	C172	18	2.2001	0.000188456	1.90527	0.000302604	2.25921	0.000623443
	C172	19	2.1976	0.000213044	1.90317	0.000298366	2.25581	0.000637908
	C172	21	2.19081	0.000229639	1.89743	0.00031572	2.24573	0.000683649
	C172	23	2.18234	0.000266054	1.89116	0.000351084	2.23474	0.000686842
	C172	26	2.17211	0.000241173	1.8814	0.000570571	2.22149	0.000741513
	C172	30	2.05543	0.000239162	1.77927	0.000546903	2.08161	0.000641641
	C172	31	2.04905	0.000236477	1.77307	0.000520056	2.07558	0.000651467
	C172	32	2.04699	0.000243293	1.77132	0.000568043	2.07361	0.000686838
	C172	33	2.0383	0.000232229	1.7642	0.000473613	2.06485	0.00067408
	C172	34	2.03226	0.00024121	1.75907	0.00045643	2.05996	0.00076602
	C172	35	2.02393	0.000216895	1.75202	0.000479729	2.05045	0.000679149
	C172	36	2.01796	0.000223717	1.74752	0.000440753	2.04379	0.00068575
	C172	37	2.0123	0.000224344	1.74272	0.000469153	2.03767	0.000694178
	C172	39	2.01263	0.000243716	1.74257	0.000368411	2.03915	0.00073133
	C172	40	2.01179	0.000236061	1.74222	0.000577374	2.03833	0.000706755
